# Supplementary material for: Toxicity of a Binary Mixture of TiO2 and Imidacloprid Applied to Chlorella vulgaris
Source: Int J Environ Res Public Health. 2021 Jul 22;18(15):7785. doi: 10.3390/ijerph18157785 (PMC8345346; doi:10.3390/ijerph18157785)
Supplement: Supplementary file 1 [file ijerph-18-07785-s001.zip]

Archive with 1 entries (1 files):
- ijerph-1297299-supplementary.pdf
